# Supplementary material for: Reply to: Cold induction of nuclear FRIGIDA condensation in Arabidopsis
Source: Nature. 2023 Jul 12;619(7969):E33–7. doi: 10.1038/s41586-023-06190-6 (PMC10338334; doi:10.1038/s41586-023-06190-6)
Supplement: Supplementary file 2 — Source Data Fig. 1 [file 41586_2023_6190_MOESM2_ESM.xlsx]

## Sheet: Fig.1a
FRI-GFP	FRI-GFP ΔCOOLAIR-1
0.024	0.176
0.024	0.659
0.024	0.059
0.024	0.212
0.035	0.035
0.047	0.024
0.329	0.294
0.035	0.753
0.024	0.024
0.024	0.118
0.035	0.035
0.024	0.223
0.094	0.024
0.024	0.071
0.024	0.082
0.082	0.059
0.141	0.106
0.259	0.047
0.106	0.129
0.035	0.024
0.188	0.141
0.035	0.27
0.024	0.353
0.106	0.059
0.024	0.024
0.024	0.024
0.024	0.035
0.047	0.47
0.024	0.141
0.024	0.541
0.165	0.024
0.024	0.024
0.082	0.517
0.024	0.094
0.024	0.024
0.024	0.059
0.024	0.024
0.024	0.659
0.024	0.4
0.024	0.082
0.024	0.024
0.024	0.223
0.024	0.024
0.094	0.024
0.024	0.024
0.024	0.059
0.024	0.482
0.024	0.659
0.024	0.035
0.118	0.494
0.024	0.071
0.082	0.118
0.024	0.035
0.247	0.024
0.024	0.024
0.059	0.024
0.035	0.223
0.024	0.024
0.024	0.024
0.035	0.235
0.035	0.035
0.071	0.047
0.035	0.153
0.365	0.024
0.035	0.024
0.024	0.035
0.024	0.047
0.024	0.024
0.035	0.024
0.024	0.024
0.024	0.082
0.024	0.176
0.035	0.035
0.035	0.024
0.024	0.035
0.082	0.035
0.024	0.024
0.071	0.094
0.047	0.047
0.035	0.553
0.024	0.035
0.024	0.024
1.305	0.024
0.024	0.282
0.024	0.024
0.024	0.024
0.059	0.247
0.024	0.059
0.024	0.024
0.024	0.035
0.141	0.047
0.059	0.024
0.035	0.2
0.024	0.024
0.035	0.024
0.024	0.047
0.035	0.024
0.035	0.024
0.082	0.024
0.165	0.024
0.047	0.024
0.024	0.024
0.024	0.035
0.035	0.024
0.024	0.024
0.024	0.024
0.047	0.024
0.047	0.024
0.024	0.059
0.024	0.024
0.035	0.071
0.059	0.024
0.024	0.024
0.024	0.024
0.035	0.035
0.024	0.024
0.024	0.024
0.024	0.071
0.024	0.024
0.153	0.024
0.024	0.047
0.188	0.047
0.024	0.106
0.024	0.024
0.024	0.141
0.376	0.024
0.024	0.024
0.212	0.035
0.035	0.024
0.247	0.059
0.035	0.071
0.024	0.035
0.047	0.024
0.024	0.024
0.047	0.024
0.024	0.024
0.035	0.024
0.024	0.024
0.035	0.071
0.024	0.024
0.024	0.024
0.035	0.024
0.024	0.024
0.071	0.024
0.024	0.024
0.247	0.024
0.024	0.024
0.024	0.024
0.024	0.024
0.024	0.024
0.035	0.024
0.024	0.024
0.047	0.035
0.024	0.024
0.047	0.024
0.024	0.035
0.024	0.024
0.035	0.024
0.047	0.024
0.024	0.024
0.776	0.024
0.024	0.024
0.035	0.035
0.059	0.024
0.024	0.024
0.024	0.035
0.024	0.024
0.917	0.024
0.024	0.024
0.858	0.035
0.024	0.024
0.024	0.024
0.129	0.024
0.024	0.035
0.024	0.024
0.059	0.035
0.024	0.024
0.035	0.024
0.047	0.024
0.024	0.024
0.035	0.188
0.071	0.059
0.024	0.024
0.059	0.188
0.035	0.059
0.094	0.082
0.024	0.035
0.024	0.024
0.188	0.024
0.024	0.024
0.094	0.024
0.024	0.247
0.035	0.024
0.047	0.024
0.059	0.024
0.047	0.024
0.035	0.094
0.024	0.329
0.024	0.035
0.259	0.188
0.071	0.094
0.035	0.247
0.024	0.024
0.071	0.764
0.024	0.459
0.024	0.024
0.035	0.082
0.035	0.071
0.047	0.024
0.024	0.024
0.223	0.564
0.024	1.258
0.118	0.024
0.024	0.024
0.024	0.118
0.024	0.047
0.071	0.035
0.376	0.094
0.024	0.165
0.024	0.024
0.024	0.024
0.024	0.435
0.094	0.282
0.024	0.035
0.071	0.094
0.024	0.2
0.024	0.024
0.047	0.024
0.024	0.035
0.024	0.082
0.024	0.223
0.282	0.024
0.024	0.106
0.024	0.024
0.024	0.188
0.024	0.024
0.024	0.447
0.024	0.024
0.412	0.024
0.294	0.024
0.047	0.024
0.024	0.024
0.024	0.118
0.035	0.306
0.035	0.024
0.118	0.118
0.059	0.024
0.165	0.082
0.047	0.024
0.153	0.329
0.024	0.059
0.024	0.059
0.329	0.141
0.024	0.024
0.059	0.024
0.059	0.047
0.047	0.024
0.118	0.047
0.024	0.024
0.623	0.024
0.024	0.47
0.024	0.082
0.059	0.035
0.024	0.024
0.188	0.059
0.082	0.024
0.106	0.024
0.024	0.024
0.118	0.024
0.082	0.024
0.024	0.294
0.024	0.024
0.094	0.024
0.024	0.024
0.094	0.035
0.024	0.024
0.153	0.024
0.035	0.024
0.153	0.024
0.024	0.071
0.024	0.024
0.024	0.024
0.024	0.071
0.024	0.035
0.176	0.024
0.024	0.024
0.024	0.024
0.035	0.035
0.035	0.024
0.082	0.024
0.024	0.059
0.047	0.024
0.165	0.024
0.024	0.024
0.024	0.024
0.024	0.024
0.024	0.035
0.165	0.024
0.024	0.035
0.024	0.024
0.129	0.047
0.024	0.024
0.024	0.024
0.035	0.059
0.024	0.024
0.176	0.035
0.129	0.035
0.024	0.024
0.024	0.047
0.047	0.024
0.024	0.024
0.024	0.024
0.047	0.024
0.047	0.035
0.024	0.024
0.024	0.024
0.106	0.024
0.035	0.024
0.024	0.024
0.035	0.024
0.024	0.024
0.082	0.047
0.047	0.024
0.059	0.035
0.588	0.024
0.188	0.024
0.071	0.035
0.024	0.047
0.035	0.035
0.047	0.024
0.035	0.035
0.024	0.024
0.059	0.024
0.024	0.047
0.047	0.035
0.035	0.024
0.059	0.024
0.035	0.024
0.082	0.035
0.153	0.024
0.035	0.024
0.035	0.035
0.047	0.024
0.035	0.024
0.024	0.024
0.071	0.306
0.024	0.047
0.165	0.024
0.071	0.047
0.035	0.024
0.024	0.024
0.071	0.024
0.024	0.024
0.247	0.024
0.024	0.106
0.024	0.071
0.165	0.059
0.223	0.024
0.024	0.047
0.294	0.024
0.024	0.024
0.165	0.024
0.247	0.024
0.118	0.024
0.024	0.024
0.024	0.024
0.094	0.035
0.024	0.035
0.835	0.024
0.153	0.071
0.129	0.024
0.294	0.024
0.024	0.024
0.024	0.024
1.305	0.024
0.141	0.035
0.188	0.024
0.024	0.024
0.564	0.024
0.059	0.047
1.282	0.035
1.235	0.024
0.447	0.035
0.223	0.035
0.071	0.047
0.176	0.024
0.153	0.024
0.376	0.035
0.259	0.024
0.8	0.024
0.035	0.059
0.329	0.024
0.506	0.024
0.035	0.035
0.247	0.024
0.024	0.024
0.365	0.035
1.211	0.024
0.118	0.024
0.024	0.024
0.024	0.024
0.024	0.024
0.024	0.035
0.024	0.035
0.024	0.024
0.024	0.024
0.024	0.024
0.024	0.035
0.024	0.024
0.118	0.024
0.024	0.071
0.047	0.082
0.024	0.024
0.024	0.024
0.024	0.035
0.094	0.047
0.094	0.024
0.024	0.024
0.153	0.024
0.035	0.047
0.059	0.024
0.024	0.035
0.024	0.024
0.024	0.024
0.024	0.024
0.059	0.024
0.024	0.047
0.047	0.094
0.2	0.024
0.035	0.247
0.071	0.071
0.094	0.27
0.024	0.165
0.024	0.024
0.082	0.306
0.024	0.024
0.047	0.047
0.047	0.024
0.047	0.024
0.024	0.059
0.035	0.024
0.024	0.024
0.647	0.094
0.024	0.035
0.024	0.024
0.094	0.024
0.035	0.165
0.035	0.024
0.071	0.035
0.118	0.059
0.235	0.024
0.024	0.212
0.024	0.106
0.024	0.071
0.024	0.035
0.024	0.059
0.071	0.035
0.024	0.024
0.024	0.024
0.024	0.318
0.223	0.376
0.212	0.024
0.024	0.024
0.047	0.376
0.282	0.153
0.153	0.035
0.27	0.024
0.212	0.024
0.035	0.047
0.024	0.047
0.024	0.024
0.106	0.047
0.035	0.024
0.024	0.024
0.294	0.094
0.024	0.024
0.024	0.024
0.024	0.024
0.27	0.318
0.024	0.024
0.024	0.024
0.235	0.27
0.047	0.035
0.024	0.024
0.082	0.447
0.024	0.047
0.082	0.388
0.035	0.024
0.024	0.035
0.047	0.024
0.047	0.141
0.082	0.035
0.082	0.024
0.071	0.035
0.024	0.129
0.024	0.024
0.071	0.094
0.024	0.024
0.388	0.059
0.035	0.035
0.024	0.235
0.035	0.024
0.035	0.094
0.071	0.024
0.024	0.024
0.024	0.035
0.047	0.024
0.071	0.059
0.094	0.035
0.247	0.024
0.024	0.035
0.035	0.176
0.035	0.024
0.047	0.024
0.2	0.035
0.047	0.024
0.024	0.024
0.024	0.035
0.059	0.024
0.165	0.235
0.024	0.094
0.059	0.035
0.294	0.024
0.024	0.024
0.035	0.059
0.318	0.059
0.024	0.024
0.118	0.024
0.024	0.024
0.071	0.035
0.024	0.024
0.306	0.212
0.024	0.024
0.024	0.024
0.024	0.024
0.129	0.024
0.094	0.024
0.024	0.024
0.024	0.024
0.024	0.035
0.024	0.024
0.035	0.024
0.024	0.024
0.047	0.024
0.035	0.024
0.035	0.024
0.047	0.035
0.035	0.024
0.106	0.082
0.024	0.071
0.024	0.094
0.082	0.047
0.024	0.047
0.329	0.024
0.035	0.024
0.024	0.024
0.024	0.024
0.047	0.047
0.153	0.024
0.024	0.024
0.024	0.059
0.071	0.047
0.094	0.024
0.059	0.047
0.024	0.094
0.094	0.024
0.035	0.071
0.024	0.024
0.035	0.024
0.024	0.4
0.035	0.035
0.024	0.024
0.035	0.517
0.024	0.024
0.059	0.035
0.071	0.024
0.024	0.024
0.024	0.024
0.024	0.153
0.024	0.059
0.035	0.035
0.024	0.024
0.024	0.024
0.035	0.412
0.059	0.071
0.024	0.024
0.047	0.024
0.024	0.035
0.082	0.024
0.035	0.024
0.071	0.024
0.024	0.27
1.117	0.024
0.047	0.024
0.024	0.024
0.024	0.282
0.047	0.024
0.024	0.035
0.529	0.024
0.106	0.024
0.024	0.106
0.024	0.047
0.047	0.694
0.035	0.27
0.024	0.024
0.024	0.035
0.024	0.024
0.024	0.024
0.024	0.024
0.024	0.223
0.024	0.094
0.059	0.024
0.024	0.035
0.024	0.024
0.188	0.024
0.059	0.024
0.024	0.047
0.024	0.024
0.188	0.024
0.024	0.024
0.024	0.024
0.035	0.024
0.024	0.024
0.024	0.024
0.024	0.024
0.141	0.024
0.035	0.024
0.024	0.035
0.035	0.024
0.024	0.024
0.024	0.024
0.024	0.024
0.118	0.024
0.024	0.024
0.059	0.024
0.024	0.024
0.024	0.024
0.047	0.024
0.024	0.024
0.047	0.024
0.047	0.024
0.024	0.024
0.024	0.024
0.047	0.024
0.024	0.024
0.059	0.024
0.035	0.035
0.082	0.024
0.024	0.024
0.035	0.024
0.047	0.024
0.035	0.024
0.024	0.024
0.071	0.024
0.082	0.106
0.035	0.024
0.106	0.188
0.024	0.035
0.024	0.106
0.024	0.024
0.024	0.035
0.024	0.035
0.024	0.141
0.129	0.035
0.082	0.059
0.071	0.129
0.212	0.024
0.412	0.024
0.024	0.024
0.165	0.024
0.024	0.024
0.024	0.024
0.035	0.047
0.047	0.047
0.118	0.024
0.024	0.024
0.047	0.024
0.024	0.024
0.035	0.024
0.024	0.024
0.024	0.059
0.024	0.024
0.035	0.024
0.082	0.024
0.024	0.024
0.094	0.024
0.024	0.059
0.035	0.035
0.094	0.024
0.035	0.024
0.035	0.106
0.024	0.024
0.153	0.024
0.024	0.059
0.365	0.024
0.024	0.035
0.035	0.024
0.035	0.024
0.435	0.024
0.059	0.024
0.024	0.082
0.024	0.024
0.024	0.024
0.153	0.024
0.259	0.035
0.035	0.024
0.047	0.141
0.035	0.035
0.024	0.024
0.024	0.024
0.024	0.047
0.024	0.024
0.024	0.035
0.024	0.035
0.035	0.024
0.024	0.024
0.141	0.024
0.035	0.024
0.071	0.024
0.024	0.024
0.024	0.024
0.024	0.024
0.024	0.024
0.024	0.024
0.2	0.047
0.059	0.024
0.035	0.024
0.024	0.024
0.024	0.024
0.047	0.035
0.024	0.024
0.165	0.024
0.024	0.024
0.047	0.024
0.082	0.024
0.024	0.024
0.259	0.024
0.024	0.024
0.153	0.024
0.035	0.024
0.094	0.024
0.024	0.035
0.153	0.024
0.059	0.035
0.035	0.024
0.024	0.035
1.235	0.024
0.024	0.024
0.024	0.024
0.071	0.024
0.082	0.024
0.024	0.035
0.059	0.024
0.024	0.035
0.035	0.035
0.024	0.024
0.024	0.024
0.047	0.082
0.024	0.024
0.376	0.024
0.071	0.024
0.106	0.024
0.071	0.024
0.047	0.024
0.024	0.024
0.024	0.024
0.035	0.024
0.024	0.047
0.059	0.024
0.082	0.024
0.024	0.035
0.024	0.024
0.118	0.047
0.035	0.024
0.376	0.035
0.024	0.035
0.024	0.259
0.059	0.024
0.235	0.082
0.024	0.035
0.024	0.024
0.623	0.024
0.106	0.024
0.024	0.024
0.024	0.035
0.106	0.024
0.047	0.035
0.024	0.024
0.365	0.024
0.024	0.035
0.024	0.035
0.188	0.024
0.118	0.035
0.047	0.024
0.024	0.082
0.071	0.035
0.024	0.024
0.047	0.024
0.024	0.059
0.024	0.035
0.024	0.024
0.588	0.365
0.047	0.035
0.024	0.024
0.047	0.047
0.024	0.024
0.035	0.047
0.024	0.024
0.141	0.024
0.082	0.047
0.024	0.035
0.035	0.035
0.071	0.024
0.212	0.024
0.024	0.035
0.024	0.047
0.024	0.047
0.047	0.024
0.035	0.024
0.059	0.024
0.024	0.047
0.047	0.024
0.059	0.047
0.024	0.035
0.035	0.082
0.024	0.024
0.035	0.094
0.047	0.035
0.035	0.024
0.024	0.024
0.024	0.047
0.047	0.035
0.035	0.047
0.024	0.024
0.176	0.035
0.059	0.024
0.153	0.024
0.035	0.047
0.047	0.071
0.024	0.094
0.024	0.035
0.024	0.153
0.024	0.129
0.024	0.129
0.047	0.071
0.376	0.024
0.047	0.024
0.035	0.024
0.165	0.024
0.094	0.024
0.035	0.2
0.024	0.024
0.024	0.024
0.024	0.047
0.035	0.024
0.047	0.024
0.035	0.118
0.024	0.024
0.024	0.035
0.024	0.024
0.024	0.141
0.024	0.059
0.024	0.047
0.024	0.106
0.024	0.176
0.024	0.024
0.047	0.024
0.024	0.212
0.024	0.024
0.035	0.035
0.024	0.024
0.024	0.035
0.071	0.071
0.024	0.035
0.047	0.024
0.047	0.141
0.024	0.047
0.059	0.035
0.024	0.153
0.106	0.024
0.024	0.27
0.024	0.024
0.024	0.024
0.024	0.223
0.024	0.094
0.059	0.094
0.024	0.141
0.024	0.094
0.024	0.035
0.047	0.024
0.024	0.047
0.024	0.024
0.024	0.024
0.024	0.059
0.024	0.047
0.024	0.2
0.047	0.176
0.024	0.082
0.035	0.153
0.024	0.024
0.024	0.035
0.024	0.024
0.024	0.047
0.024	0.035
0.024	0.847
0.035	0.024
0.024	0.376
0.811	0.047
0.024	0.882
0.024	0.047
0.024	0.047
0.024	0.129
0.035	0.024
0.024	0.165
0.082	0.67
0.024	0.188
0.035	1.094
0.035	0.071
0.024	0.024
0.024	0.165
0.024	0.118
0.059	0.729
0.024	0.047
0.024	0.035
0.024	0.024
0.024	0.035
0.247	0.024
0.6	0.024
0.035	0.141
0.129	0.024
0.2	0.024
0.035	0.024
0.035	0.024
0.106	0.176
0.176	0.082
0.212	0.212
0.024	0.447
0.412	0.035
0.506	0.094
0.188	0.094
0.094	0.024
0.282	0.035
0.388	0.212
0.647	0.024
0.059	0.024
0.024	0.035
0.176	0.082
0.165	0.035
0.129	0.024
0.059	0.035
0.212	0.318
0.071	0.176
0.059	0.024
0.035	0.024
0.024	0.024
0.024	0.129
0.153	0.318
0.024	0.047
0.024	0.024
0.129	0.059
0.235	0.024
0.294	0.235
0.024	0.024
0.612	0.024
0.247	0.024
0.024	0.153
0.024	0.024
1.27	0.129
0.27	0.047
0.024	0.141
0.024	0.423
0.094	0.2
0.024	0.141
0.376	0.047
0.835	0.059
0.047	0.071
0.612	0.024
0.024	0.024
0.071	0.059
0.024	0.024
0.024	0.047
0.612	0.247
0.635	0.024
0.024	0.071
0.059	0.365
0.223	0.235
0.153	0.106
0.024	0.306
0.153	0.353
0.459	0.047
0.212	0.153
0.024	0.035
0.035	0.341
0.024	0.024
0.306	0.024
0.129	0.024
0.082	0.024
0.035	0.024
0.176	0.188
0.024	0.129
0.071	0.118
0.035	0.024
0.024	0.024
0.024	0.024
0.024	0.024
0.024	0.047
0.024	0.047
0.082	0.024
0.024	0.024
0.059	0.024
0.035	0.071
0.024	0.059
0.024	0.024
0.024	0.024
0.024	0.071
0.035	0.035
0.024	0.035
0.024	0.165
0.024	0.035
0.024	0.106
0.024	0.082
0.035	0.059
0.024	0.059
0.024	0.047
0.024	0.047
0.047	0.047
0.647	0.024
0.024	0.059
0.024	0.024
0.035	0.024
0.024	0.035
0.094	0.094
0.047	0.059
0.024	0.094
0.024	0.024
0.059	0.047
0.153	0.024
0.024	0.294
0.506	0.024
0.059	0.024
0.024	0.024
0.071	0.035
0.024	0.282
0.141	0.047
0.047	0.024
0.024	0.024
0.035	0.035
0.106	0.024
0.047	0.235
0.024	0.024
0.024	0.423
0.047	0.035
0.035	0.035
0.024	0.2
0.6	0.035
0.024	0.6
0.094	0.329
0.024	0.564
0.141	0.024
0.071	0.035
0.071	0.024
0.047	0.094
0.024	0.024
0.176	0.024
0.024	0.047
0.047	0.059
0.106	0.2
0.153	0.024
0.024	0.024
0.047	0.035
0.047	0.024
0.223	0.035
0.035	0.024
0.047	0.024
0.141	0.035
0.024	0.035
0.035	0.024
0.106	0.071
0.024	0.165
0.2	0.047
0.482	0.024
0.024	0.094
0.024	0.024
0.024	0.024
0.035	0.024
0.024	0.024
0.024	0.024
0.024	0.129
0.024	0.035
0.141	0.024
0.024	0.024
0.035	0.024
0.024	0.153
0.024	0.047
0.024	0.047
0.024	0.094
0.035	0.047
0.024	0.024
0.059	0.035
0.024	0.035
0.024	0.024
0.035	0.047
0.035	0.024
0.094	0.024
0.035	0.059
0.024	0.247
0.035	0.024
0.024	0.153
0.024	0.024
0.024	0.094
0.024	0.024
0.188	0.024
0.024	0.047
0.047	0.024
0.059	0.035
0.059	0.071
0.035	0.024
0.165	0.024
0.094	0.035
0.024	0.024
0.282	0.035
0.024	0.035
0.082	0.024
0.024	0.024
0.047	0.059
0.059	0.047
0.118	0.024
0.071	0.118
0.059	0.212
0.024	0.024
0.035	0.024
0.153	0.071
0.118	0.024
0.024	0.118
0.024	0.353
0.6	0.024
0.165	0.106
0.647	0.024
0.047	0.024
0.059	0.153
0.024	0.365
0.024	0.094
0.024	0.024
0.024	0.071
0.047	0.223
0.223	0.024
0.094	0.024
0.259	0.047
0.024	0.024
0.024	0.153
0.024	0.024
0.035	0.024
0.024	0.082
0.047	0.047
0.341	0.024
0.024	0.247
0.4	0.024
0.082	0.035
0.024	0.024
0.047	0.024
0.329	0.024
0.047	0.035
0.353	0.035
0.047	0.318
0.024	0.035
0.024	0.024
0.176	0.082
0.024	0.082
0.129	0.024
0.024	0.071
0.176	0.024
0.024	0.141
0.024	0.024
0.282	0.024
0.024	0.024
0.035	0.035
0.659	0.024
0.306	0.024
0.035	0.082
0.024	0.106
0.024	0.223
0.059	0.388
0.047	0.059
0.059	0.082
0.235	0.047
1.646	0.294
0.035	0.529
0.024	0.024
0.024	0.024
0.047	0.024
0.024	0.024
0.059	0.024
0.024	0.059
0.024	0.318
0.024	0.024
0.024	0.129
0.035	0.024
0.047	0.024
0.024	0.247
0.024	0.024
0.059	0.035
0.365	0.024
0.329	0.024
0.024	0.035
0.035	0.082
0.035	0.024
0.035	0.129
0.024	0.035
0.035	0.024
0.024	0.024
0.024	0.106
0.024	0.035
0.024	0.035
0.024	0.024
0.082	0.024
0.035	0.047
0.024	0.035
0.024	0.035
0.047	0.129
0.153	0.024
0.059	0.024
0.129	0.035
0.223	0.024
0.141	0.27
0.024	0.024
0.024	0.024
0.811	0.106
0.024	0.024
0.106	0.024
0.294	0.024
0.035	0.024
0.024	0.024
0.024	0.024
0.141	0.024
0.071	0.024
0.047	0.024
0.024	0.035
0.024	0.024
0.024	0.024
0.024	0.024
0.047	0.024
0.024	0.035
0.024	0.024
0.024	0.024
0.035	0.035
0.024	0.059
0.459	0.024
0.294	0.071
0.129	0.259
0.035	0.094
0.024	0.024
0.353	0.024
0.035	0.024
0.165	0.024
0.035	0.024
0.024	0.024
0.27	0.024
0.153	0.035
0.024	0.153
0.024	0.024
0.035	0.106
0.094	0.024
0.082	0.024
0.024	0.094
0.024	0.024
0.035	0.059
0.282	0.047
0.071	0.024
0.024	0.071
0.47	0.024
0.059	0.247
0.024	0.035
0.047	0.118
0.059	0.071
0.047	0.024
0.024	0.035
0.318	0.035
0.024	0.035
0.059	0.024
0.071	0.024
0.035	0.024
0.047	0.047
0.588	0.024
0.612	0.024
0.024	0.082
0.024	0.071
0.024	0.024
0.094	0.024
0.024	0.035
0.882	0.059
0.035	0.129
0.059	0.118
0.047	0.024
0.024	0.059
0.035	0.024
0.094	0.024
0.024	0.059
1.388	0.024
0.035	0.024
0.365	0.106
0.059	0.376
0.024	0.365
0.059	0.176
0.094	0.106
0.059	0.282
0.024	0.024
0.094	0.024
0.247	0.118
0.106	0.024
0.035	0.024
0.024	0.035
0.047	0.106
0.106	0.024
0.047	0.165
0.447	0.024
0.094	0.024
0.059	0.035
0.024	0.141
0.035	0.223
0.024	0.024
0.024	0.024
0.047	0.035
0.024	0.024
0.059	0.2
0.024	0.047
0.024	0.129
0.035	0.212
0.035	0.024
0.024	0.024
0.024	0.047
0.059	0.035
0.153	0.024
0.024	0.035
0.223	0.024
0.047	0.035
0.047	0.118
0.047	0.071
0.035	0.024
0.129	0.024
0.059	0.212
0.423	0.024
0.024	0.082
0.024	0.188
0.035	0.059
0.082	0.153
0.129	0.024
0.024	0.024
0.047	0.365
0.059	0.024
0.047	0.176
0.024	0.024
0.024	0.129
0.047	0.047
0.024	0.106
0.035	0.024
0.059	0.047
0.024	0.047
0.176	0.118
0.024	0.035
0.024	0.035
0.059	0.024
0.024	0.153
0.176	0.047
0.035	0.024
0.024	0.024
0.035	0.024
0.024	0.035
0.024	0.071
0.035	0.024
0.047	0.129
0.024	0.071
0.035	0.035
0.024	0.024
0.059	0.118
0.047	0.024
0.247	0.176
0.035	0.106
0.141	0.024
0.059	0.024
0.024	0.517
0.212	0.024
0.212	0.035
0.106	0.106
0.035	0.024
0.118	0.035
0.024	0.047
0.2	0.647
0.318	0.024
0.024	0.024
0.024	0.024
0.035	0.035
0.165	0.024
0.106	0.024
0.318	0.353
0.129	0.024
0.223	0.541
0.024	0.024
0.059	0.024
0.129	0.059
0.024	0.964
0.141	0.682
0.235	0.024
0.27	0.059
0.27	1.141
0.071	0.024
0.282	1.317
0.212	0.094
0.024	0.165
0.024	0.847
0.035	0.529
0.2	0.071
0.024	0.024
0.059	0.024
0.106	0.024
0.047	0.329
0.294	0.024
0.024	0.294
0.035	0.071
0.024	0.024
0.118	0.071
0.235	0.024
0.024	0.694
0.059	0.024
0.035	0.047
0.341	0.024
0.282	0.024
0.035	0.035
0.118	0.035
0.082	0.024
0.024	0.071
0.035	0.024
0.035	0.035
0.059	0.059
0.106	0.024
0.024	0.024
0.047	0.024
0.035	0.153
0.024	0.024
0.082	0.035
0.106	0.176
0.176	0.059
0.035	0.024
0.047	0.024
0.035	0.024
0.024	0.024
0.106	0.024
0.024	0.094
0.024	0.024
0.259	0.129
0.212	0.047
0.024	0.047
0.024	0.024
0.035	0.024
0.106	0.024
0.082	0.024
0.106	0.024
0.047	0.071
0.059	0.024
0.212	0.024
0.024	0.129
0.059	0.024
0.024	0.024
0.118	0.024
0.094	0.094
0.035	0.024
0.176	0.024
0.035	0.024
0.035	0.141
0.035	0.024
0.024	0.106
0.259	0.024
0.118	0.059
0.024	0.024
0.212	0.024
0.024	0.047
0.071	0.024
0.024	0.059
0.024	0.035
0.024	0.024
0.118	0.059
0.047	0.024
0.024	0.071
0.059	0.212
0.035	0.024
0.682	0.071
0.024	0.035
0.024	0.071
0.047	0.024
0.071	0.223
0.024	0.024
0.329	0.047
0.035	0.024
0.082	0.024
0.047	0.024
0.082	0.059
0.024	0.67
0.071	0.024
0.082	0.282
0.223	0.024
0.059	0.706
0.2	0.024
0.165	0.118
0.082	0.024
0.176	0.129
0.024	0.035
0.223	0.024
0.353	0.024
0.024	0.118
0.035	0.024
0.024	0.106
0.129	0.024
0.2	0.235
0.024	0.035
0.024	0.035
0.6	0.035
0.024	0.024
0.035	0.141
0.024	0.094
0.035	0.2
0.106	0.106
0.106	0.059
0.024	0.024
0.094	0.306
0.035	0.564
0.024	0.024
0.294	0.423
0.035	0.082
0.094	0.035
0.106	0.059
0.306	0.024
0.024	0.047
0.27	0.153
0.024	0.047
0.024	0.024
0.035	0.035
0.423	0.082
0.024	0.165
0.035	0.376
0.047	0.047
0.423	0.035
1.141	0.024
0.082	0.776
0.024	0.106
0.024	0.047
0.024	0.024
0.024	0.024
0.447	0.047
0.106	1.599
0.047	0.035
0.094	0.247
0.024	0.024
0.635	0.024
0.035	0.024
0.024	0.306
0.035	0.024
0.776	0.024
0.035	0.024
0.024	0.27
0.106	0.024
1.282	0.024
0.024	0.071
0.035	0.306
0.024	0.082
0.035	0.176
0.047	0.024
0.306	0.059
0.024	0.482
0.024	0.024
0.024	0.024
0.059	0.764
0.094	0.035
0.071	0.024
0.27	0.071
0.129	0.024
0.188	0.035
0.071	0.035
0.118	0.024
0.024	0.024
0.047	0.024
0.094	0.024
0.071	0.024
0.024	0.024
0.047	0.129
0.024	0.047
0.024	0.035
0.024	0.071
0.024	0.071
0.024	0.059
0.024	0.094
0.024	0.024
0.059	0.035
0.035	0.235
0.024	0.776
0.365	0.024
0.129	0.247
0.024	0.024
0.059	0.035
0.094	0.035
0.024	0.106
0.024	0.024
0.082	0.094
0.176	0.024
0.635	0.024
0.024	0.035
0.447	0.212
0.024	0.153
0.412	0.106
0.035	0.059
0.024	0.024
0.047	0.024
0.106	0.071
0.059	0.024
0.576	0.059
0.376	0.024
0.024	0.858
0.024	0.106
0.094	0.024
0.024	0.024
0.035	0.118
0.082	0.024
0.024	0.024
0.024	0.188
0.024	0.694
0.024	0.235
0.024	0.024
0.024	0.024
0.024	0.024
0.024	0.235
0.024	0.035
0.035	0.059
0.035	0.024
0.024	0.024
0.153	0.024
0.071	0.141
0.024	0.106
0.024	0.059
0.071	0.447
0.024	0.035
0.106	0.106
0.024	0.024
0.047	0.035
0.035	0.035
0.235	0.024
0.071	0.024
0.2	0.024
0.024	0.047
0.047	0.035
0.071	0.024
0.094	0.024
0.035	0.176
0.035	0.059
0.129	0.024
0.035	0.223
0.118	0.094
0.035	0.024
0.024	0.024
0.094	0.047
0.141	0.024
0.024	0.024
0.024	0.188
0.176	0.024
0.024	0.153
0.024	0.035
0.024	0.047
0.024	0.024
0.188	0.024
0.035	0.071
0.024	0.024
0.024	0.024
0.459	0.024
0.024	0.153
0.176	0.024
0.024	0.024
0.035	0.024
0.024	0.024
0.024	0.024
0.024	0.024
0.282	0.118
0.024	0.024
0.071	0.024
0.059	0.106
0.106	0.035
0.141	0.035
0.024	0.082
0.47	0.024
0.024	0.059
0.024	0.024
0.047	0.024
0.024	0.024
0.094	0.035
0.082	0.035
0.024	0.024
0.059	0.141
0.024	0.024
0.024	0.024
0.024	0.059
0.153	0.024
0.071	0.035
0.129	0.024
0.059	0.024
0.024	0.024
0.235	0.024
0.024	0.165
0.047	0.024
0.047	0.024
0.118	0.024
0.047	0.024
0.435	0.024
0.118	0.435
0.024	0.024
0.035	0.024
0.024	0.024
0.118	0.024
0.035	0.024
0.024	0.047
0.024	0.047
0.024	0.024
0.024	0.024
0.035	0.024
0.118	0.035
0.024	0.024
0.035	0.024
0.024	0.047
0.024	0.024
0.035	0.024
0.024	0.024
0.047	0.035
0.047	0.024
0.024	0.024
	0.024
	0.024
	0.223
	0.024
	0.035
	0.024
	0.071
	0.024
	0.024
	0.024
	0.024
	0.024
	0.024
	0.024
	0.024
	0.024
	0.024
	0.024
	0.035
	0.024
	0.035
	0.024
	0.035
	0.024
	0.024
	0.024
	0.024
	0.024
	0.024
	0.024
	0.024
	0.024
	0.035
	0.024
	0.024
	0.024
	0.024
	0.024
	0.024
	0.024
	0.024
	0.024
	0.024
	0.024
	0.035
	0.024
	0.024
	0.024
	0.024
	0.035
	0.024
	0.024
	0.024
	0.024
	0.024
	0.024
	0.024
	0.035
	0.035
	0.024
	0.024
	0.071
	0.035
	0.035
	0.024
	0.024
	0.024
	0.024
	0.024
	0.024
	0.024
	0.035
	0.047
	0.024
	0.024
	0.071
	0.024
	0.024
	0.035
	0.024
	0.024
	0.024
	0.024
	0.024
	0.035
	0.035
	0.482
	0.082
	0.024
	0.024
	0.623
	0.047
	0.365
	0.494
	0.047
	0.376
	0.035
	0.094
	0.024
	0.035
	0.035
	0.047
	0.024
	0.035
	0.024
	0.024
	0.024
	0.294
	0.035
	0.059
	0.024
	0.024
	0.141
	0.047
	0.035
	0.082
	0.024
	0.529
	0.953
	0.047
	0.059
	0.024
	0.071
	0.024
	0.024
	0.035
	0.094
	0.024
	0.024
	0.024
	0.024
	0.082
	0.024
	0.094
	0.024
	0.024
	0.024
	0.024
	0.082
	0.047
	0.082
	0.024
	0.024
	0.082
	0.047
	0.024
	0.024
	0.035
	0.035
	0.024
	0.118
	0.047
	0.024
	0.035
	0.024
	0.024
	0.024
	0.047
	0.024
	0.024
	0.024
	0.047
	0.047
	0.024
	0.035
	0.024
	0.094
	0.047
	0.047
	0.047
	0.071
	0.212
	0.024
	0.047
	0.024
	0.024
	0.024
	0.094
	0.024
	0.024
	0.024
	0.024
	0.047
	0.035
	0.035
	0.2
	0.047
	0.071
	0.035
	0.035
	0.024
	0.035
	0.024
	0.024
	0.047
	0.024
	0.024
	0.094
	0.024
	0.106
	0.024
	0.024
	0.024
	0.024
	0.024
	0.024
	0.024
	0.024
	0.024
	0.024
	0.024
	0.024
	0.024
	0.035
	0.024
	0.035
	0.024
	0.024
	0.024
	0.024
	0.094
	0.035
	0.024
	0.024
	0.024
	0.094
	0.047
	0.024
	0.129
	0.024
	0.024
	0.047
	0.223
	0.047
	0.024
	0.024
	0.024
	0.024
	0.024
	0.024
	0.024
	0.059
	0.024
	0.024
	0.024
	0.024
	0.024
	0.024
	0.282
	0.035
	0.035
	0.035
	0.4
	0.047
	0.106
	0.024
	0.082
	0.517
	0.106
	0.024
	0.024
	0.024
	0.106
	0.529
	0.024
	0.024
	0.024
	0.024
	0.024
	0.024
[truncated: 549 more rows]

## Sheet: Fig.1b
FRI-GFP	FRI-GFP ΔCOOLAIR-1
2	3
6	6
5	5
1	3
5	4
7	6
2	5
3	4
5	5
1	6
3	5
7	8
7	9
5	5
5	1
1	7
4	4
4	3
2	8
5	1
6	5
3	12
3	10
12	9
5	10
2	8
5	7
7	10
4	5
5	6
8	0
2	5
7	4
0	4
1	7
6	3
8	3
7	6
0	3
2	4
4	5
0	2
1	1
2	3
2	2
2	4
4	1
2	5
5	7
4	7
6	7
9	15
16	6
7	3
8	1
6	0
5	1
7	3
2	27
0	19
2	0
1	4
0	10
8	4
2	8
3	0
5	7
2	3
1	0
1	6
2	0
2	15
2	3
14	3
10	1
7	2
4	5
8	19
5	4
4	6
9	16
11	16
2	12
5	9
4	13
3	4
5	9
6	3
2	6
1	5
5	5
5	8
4	8
2	9
9	17
3	5
2	3
12	0
16	2
1	6
4	9
1	7
3	2
2	2
2	1
1	0
2	0
7	1
4	0
8	2
4	6
8	1
3	12
5	17
2	7
3	5
1	2
7	0
0	5
5	3
7	6
13	11
8	15
9	5
12	2
2	1
6	5
8	2
11	1
13	5
5	5
3	5
1	2
1	0
2	4
3	2
4	4
29	3
15	5
11	1
19	4
27	3
13	6
17	5
5	11
8	5
7	1
15	1
9	2
10	5
10	6
4	1
5	1
5	1
17	1
26	3
21	7
4	6
4	4
4	11
4	11
5	5
5	4
8	2
3	5
5	2
6	7
2	0
7	5
10	6
5	9
8	13
8	7
2	15
4	3
1	4
7	7
2	8
5	1
5	4
6	2
11	11
5	6
7	4
13	6
6	4
12	4
7	2
9	0
7	6
4	5
2	7
8	8
8	13
12	5
3	7
9	5
12	6
4	9
16	3
8	0
20	3
5	5
7	22
6	6
5	6
7	11
8	3
5	1
9	5
2	3
5	5
10	6
3	5
11	10
3	5
2	8
6	1
5	4
6	4
15	4
9	2
9	4
7	4
7	3
7	3
11	2
0	3
2	0
3	3
7	1
9	2
10	7
9	3
3	2
3	2
2	3
6	3
8	6
5	5
3	2
4	6
4	8
4	4
3	6
4	7
9	4
8	5
10	9
8	12
13	16
3	3
3	3
5	3
1	5
13	0
3	5
9	1
4	3
9	2
21	2
20	4
16	4
2	3
7	5
2	2
6	3
9	6
7	5
14	4
11	2
	3
	7
	2
	5
	6
	2
	1
	1
	3
	3
	3
	0
	4
	3
	5
	5
	6
	7
	4
	5
	7
	3
	4
	1
	3
	1
	4
	5
	4
	4
	7
	2
	3
	8
	3
	1
	2
	5
	2
	2
	1
	2
	1
	1
	5
	3
	5
	3
	3
	0
	1
	2
	3
	3
	4
	0
	4
	3
	5
	6
	6
	6
	2
	9
	5
	4
	6
	3
	4
	3
	7
	6
	3
	4
	5
	8
	10
	7
	2
	2
	4
	4
	6
	7
	3
	1
	5
	4
	1
	3
	2
	3
	0
	3
	0
	3
	6
	0
	4
	7
	5
	1
	2
	6
	5
	2
	0
	4
	10
	1
	0
	0
	0
	1
	5
	2
	2
	6
	2
	4
	0
	2
	0
	6
	10
	5
	7
	8
	8
	3
	2
	3
	7
	11
	11
	13
	4
	16
	8
	10
	3
	15
	7
	15
	9
	6
	12
	0
	4
	6
	1
	3
	2
	3
	1
	5
	3
	3
	1
	2
	1
	3
	2
	5
	4
	5
	4
	1
	9
	15
	14
	4
	1
	6
	1
	9
	4
	13
	10
	20
	3
	4
	6
	1
	9
	15
	7
	4
	11
	4
	3
	13
	2
	7
	2
	2
	3
	1
	2
	3
	7
	6
	7
	2
	10
	22
	4
	2
	5
	6
	5
	7
	16
	1
	5
	6
	10
	10
	13
	20
	18
	7
	5
	9
	3
	6
	4
	2
	5
	0
	6
	4
	9
	4
	5
	6
	2
	1
	2
	6
	5
	2
	8
	4
	3
	2
	9
	2
	1
	0
	2
	5
	3
	5
	1
	6
	0
	7

## Sheet: Fig.1c
Size (µm2)	Percentage (%)
	FRI-GFP	FRI-GFP ΔCOOLAIR-1
0.02-0.05	64.893	74.0377
0.05-0.1	13.4182	10.9584
0.1-0.2	10.1793	6.99136
0.2-0.3	5.26316	3.69207
0.3-2	6.24639	4.3205

## Sheet: Fig.1d
	Col FRI						ΔCOOLAIR-1 FRI						TEX1.0 FRI
Warm	1.18889	1.07151	1.12865	0.843588	0.714292	1.05308	0.996258	1.41385	1.34687	0.840678	1.03502	0.834858	1.50595	2.00092	1.41489	1.61401	2.0787	2.36307
Fluct (-1-12 ℃)	0.178585	0.203714	0.211613	0.090863	0.142045	0.149113	0.158721	0.155442	0.146064	0.124954	0.12112	0.090863	0.251849	0.231788	0.440008	0.297416	0.239916	0.356183
Fluct (3-9 ℃)	0.188747	0.181079	0.131652	0.173688	0.094697	0.100795	0.18616	0.213091	0.20801	0.162648	0.101164	0.215309	0.697674	0.562763	0.457161	0.832585	0.3312	0.615863
Constant 5℃	0.12366	0.128465	0.152809	0.108786	0.112251	0.100102	0.39357	0.200896	0.364653	0.170732	0.222931	0.198125	0.346413	0.444632	0.36118	0.336942	0.34164	0.310094

## Sheet: Fig.1e
	Col FRI						ΔCOOLAIR-1 FRI						TEX1.0 FRI
Warm	0.910021	0.773232	1.38412	0.913181	0.925928	1.09352	0.768088	0.797936	0.989207	1.2608	1.10523	1.07874	0.958218	1.07432	1.08179	0.981749	1.05221	0.851705
Fluct (-1-12 ℃)	0.274328	0.398865	0.499644	0.462964	0.613006	0.586	1.12066	1.12066	1.23059	1.34196	1.10906	1.05288	0.928791	0.726193	0.802974	0.805762	0.636585	0.866593
Fluct (3-9 ℃)	0.689667	0.84908	0.713988	0.675474	0.723955	0.709057	1.07874	1.06389	0.781514	1.2873	1.34196	1.43828	0.828415	0.56976	0.851705	0.860607	0.75966	0.619178
Constant 5℃	0.531806	0.52267	0.682534	0.613006	0.684903	0.511914	1.41848	0.942356	0.760144	1.47872	1.2784	1.49936	0.494288	0.757032	0.754412	0.78918	1.04495	0.794669

## Sheet: Fig.1g
	ColFRI			DeltaCOOLAIR
Warm	0.050883	0.050067	0.058046	0.024746	0.029292	0.043085
Fluct (-1-12 ℃)	0.607097	0.63728	0.455861	0.044194	0.041045	0.061497
Constant 5℃	0.220166	0.245989	0.306367	0.073302	0.05366	0.06871

## Sheet: Fig.1h
	ColFRI			DeltaCOOLAIR
Warm	0.209739	0.186425	0.135216	0.116091	0.157127	0.192109
Fluct (-1-12 ℃)	3.85483	3.41054	3.18215	0.137738	0.200267	0.288505
Constant 5℃	0.589134	0.607097	0.723635	0.163799	0.100365	0.213652

## Sheet: Fig.1i
	ColFRI			DeltaCOOLAIR
Warm	0.009574	0.008412	0.00883	0.003002	0.004344	0.003464
Fluct (-1-12 ℃)	0.480742	0.398688	0.269807	0.005499	0.006449	0.009663
Constant 5℃	0.064406	0.070154	0.062068	0.011842	0.005893	0.010477
