# Supplementary material for: Reply to: Cold induction of nuclear FRIGIDA condensation in Arabidopsis
Source: Nature. 2023 Jul 12;619(7969):E33–7. doi: 10.1038/s41586-023-06190-6 (PMC10338334; doi:10.1038/s41586-023-06190-6)
Supplement: Supplementary file 3 — Source Data Extended Data Fig. 1 [file 41586_2023_6190_MOESM3_ESM.xlsx]

## Sheet: EX DA Fig 1a
FRI-GFP	FRI-GFP ΔCOOLAIR -1
1.07325	3.33e-05
0.930009	3.26e-05
0.902491	0.000204
0.938646	3.03e-05
1.15686	3.15e-05
	0.000201

## Sheet: EX DA Fig 1b
FRI-GFP	FRI-GFP ΔCOOLAIR -1
0.899721	1.02637
0.857108	1.01928
1.01224	1.24909
1.00525	0.933604
1.10513	0.986836
1.12056	1.22906

## Sheet: EX DA Fig 1c
FRI-GFP	FRI-GFP ΔCOOLAIR -1
0.858603	1.007
1.43402	1.20865
1.03054	1.29241
0.764928	0.915985
1.04734	1.17018
0.864576	1.27167

## Sheet: EX DA Fig 1d
FRI-GFP	FRI-GFP TEX1.0
0.931542	0.925108
1.02766	1.02647
1.0408	0.991506

## Sheet: EX DA Fig 1f
	Col FRI						ΔCOOLAIR-1 FRI						TEX1.0 FRI
Warm	0.759003	0.949679	1.29132	0.870528	0.648403	1.00693	0.659737	0.632862	1.10954	0.664325	0.368558	0.393644	0.053054	0.48585	0.788356	0.614152
2 weeks of cold	0.590481	1.77764	1.05699	1.95727	1.6232	1.63072	0.397758	0.432257	0.757838	0.307778	0.326456	0.570367	0.23875	0.180107	0.2
4 weeks of cold	0.765759	0.687753	0.765759	1.21042	1.12416	0.752021	0.122849	0.23084	0.44134	0.196822	0.194112	0.281257	0.086185	0.095849	0.136496

## Sheet: EX DA Fig 1g
	Col FRI						ΔCOOLAIR-1 FRI						TEX1.0 FRI
Warm	1.12318	0.973879	1.02166	0.924545	0.855157	0.950537	0.065236	0.023795	0.079209	0.06569	0.013858	0.028102	0.108134	0.071349	0.063561	0.119713	0.078976	0.115636
2 weeks of cold	0.950537	2.00947	1.23697	1.10772	1.07743	2.79773	0.011062	0.019802	0.019871	0.00856	0.014955	0.014955	0.174456	0.171661	0.148058
4 weeks of cold	1.71334	1.3075	2.32433	1.33961	1.0223	1.18248	0.013293	0.01198	0.012796	0.021297	0.010074	0.008155	0.072677	0.156865	0.114834

## Sheet: EX DA Fig 1h
	Col FRI						ΔCOOLAIR-1 FRI						TEX1.0 FRI
Warm	1.1727	0.955838	0.871459	1.07545	1.03882	0.885731	0.784354	0.849651	1.39918	0.789809	0.867504	0.719437	0.826357	0.52784	0.413179
2 weeks of cold	1.29197	1.60167	1.26101	1.04941	0.760266	0.632692	0.442754	0.315252	0.346176	0.342595	0.23809	0.26054	0.543934	0.666574	0.507509
4 weeks of cold	2.19554	1.14836	1.57962	1.71663	0.897869	0.803615	0.234812	0.394905	0.344978	0.376201	0.332074	0.219848	0.438943	0.206199	0.448166

## Sheet: EX DA Fig 1i
	Col FRI						ΔCOOLAIR-1 FRI					TEX1.0 FRI
Warm	0.985422	0.866825	1.14775	0.913234	0.985581	1.10119	0.341229	0.254161	0.316237	0.623755	0.408682	0.020909	0.0126978	0.0125496
2 weeks of cold	0.440989	0.746809	0.424494				0.077686	0.060321	0.166525			0.0605155	0.0869798	0.0723033
4 weeks of cold	0.600325	0.567942	0.54292				0.050026	0.062882	0.065553			3.36337e-05	5.7899e-06	1.99652e-05

## Sheet: EX DA Fig 1j
	Col FRI						ΔCOOLAIR-1 FRI						TEX1.0 FRI
Warm	0.556648	1.19734	1.63562	0.965827	0.840802	0.80376	0.057505	0.078827	0.166067	0.057905	0.045906	0.058917	0.052286	0.053756	0.036295
2 weeks of cold	2.07748	4.7728	2.62049	1.68744	2.26551	4.76532	0.031793	0.041806	0.110708	0.024601	0.031573	0.083322	0.095436	0.104436	0.154322
4 weeks of cold	5.48658	2.47914	4.28661	4.92199	4.76532	2.18077	0.010307	0.023193	0.053099	0.016514	0.019503	0.033839

## Sheet: EX DA Fig 1k
	Col FRI				ΔCOOLAIR-1 FRI						TEX1.0 FRI
Warm	1.12925	0.670052	1.08325	0.787506	2.82e-05	0.00053	0.000472	2.84e-05	0.000308	0.000168	0.002218	0.001852	0.001292
2 weeks of cold	1.79919	3.26559	2.177	1.55008	0.000252	0.000762	0.009701	0.000195	0.000576	0.007301	0.011924	0.01376	0.016669
4 weeks of cold	5.78384	5.27326	5.84557	6.47716	0.000142	0.001595	0.003017	0.000227	0.001341	0.001923
